# Supplementary material for: A Phase 2a randomized, single-center, double-blind, placebo-controlled study to evaluate the safety and preliminary efficacy of oral iOWH032 against cholera diarrhea in a controlled human infection model
Source: PLoS Negl Trop Dis. 2021 Nov 18;15(11):e0009969. doi: 10.1371/journal.pntd.0009969 (PMC8639072; doi:10.1371/journal.pntd.0009969)
Supplement: S1 Dataset — (XLSX) [file pntd.0009969.s009.xlsx]

## Sheet: Sheet1
Screen ID	PTID	Status	Cohort	Criteria	Screen Failure Reason
1		Screen Fail		Ex 21
2		Screen Fail		Ex 8
3	1003	Challenged	1
4	1004	Challenged	1
5		Screen Fail		Ex 8
6		Screen Fail		In 2
7	1007	Challenged	1
8		Screen Fail		Ex 8 and 21
9	1009	Challenged	1
10		Screen Fail		In 2
11		Screen Fail		Ex 11
12		Screen Fail		In 2
13		Screen Fail		Ex 21
14	1014	Challenged	1
15	1015	Challenged	1
16		Screen Fail		Ex 11
17	1017	Challenged	1
18	1018	Challenged	1
19		Screen Fail		In 2
20		Screen Fail		Ex 30
21	1021	Challenged	1
22		Screen Fail		In 6	Not interested in study; no consent
23		Pending			Hold for amended protocol
24		Screen Fail		In 2
25		Screen Fail		Ex 21
26		Screen Fail		Ex 30
27		Screen Fail		In 2
28	1028	Challenged	1
29	1029	Challenged	1
30	1030	Challenged	1
31	1031	Challenged	1
32		Screen Fail		In 2
33		Screen Fail		Ex 2
34		Confirmed			Cohort 2; no show? No consent
35		Screen Fail		Ex 2
36		Screen Fail		In 2
37		Screen Fail		Ex 21
38	1038	Challenged	1
39		Screen Fail		Ex 8 and 21
40	1040	Challenged	2
41	1041	Challenged	2		Alternate for Cohort 1
42	1042	Challenged	1
43	1043	Challenged	2
44		Screen Fail		In 6	No show for Cohort 2; no consent
45	1045	Challenged	1
46	1046	Challenged	1
47		Screen Fail		Ex 2
48	1048	Challenged	2		Alternate for Cohort 1
49		Screen Fail		Ex 8 and 21
50	1050	Challenged	2
51	1051	Challenged	1
52		Screen Fail		In 2
53	1053	Challenged	2
54		Screen Fail		In 6	Participant withdrew consent
55	1055	Challenged	1
56		Confirmed			Cohort 2; no show? No consent
57		Screen Fail		Ex 2
58	1058	Challenged	1
59	1059	Challenged	1
60		Screen Fail		Ex 2
61		Screen Fail		Ex 30
62	1062	Challenged	2
63	1063	Challenged	2
64	1064	Challenged	2		Alternate for Cohort 1
65		Screen Fail		Ex 2
66		Screen Fail		In 6	Participant withdrew consent
67		Screen Fail		In 2
68	1068	Challenged	2
69		Screen Fail		Ex 21 and 30
70	1070	Challenged	2
71	1071	Challenged	1
72	1072	Challenged	2
73		Screen Fail		In 6	Not interested in study; no consent
74	1074	Challenged	2
75	1075	Challenged	1
76		Screen Fail		In 6	Not interested in study; no consent
77	1077	Challenged	2
78	1078	Challenged	2		Temporary exclusion at screening; subsequently eligible
79		Screen Fail		In 2
80	1080	Challenged	1
81		Screen Fail		In 2 Ex 7 and 30
82		Confirmed			Cohort 2; no show? No consent
83		Screen Fail		In 6	No show for Cohort 2; no consent
84		Screen Fail		Ex 2
85		Screen Fail		Ex 27
86	1086	Challenged	2
87	1087	Challenged	2
88		Screen Fail		In 2
89		Screen Fail		Ex 21
90	1090	Challenged	2
91		Confirmed			Cohort 2; no show? No consent
92	1092	Challenged	2
93		Screen Fail		In 2
94		Confirmed			Cohort 2; no show? No consent
95		Screen Fail		Ex 2
96		Screen Fail		Ex 22
97		Screen Fail		In 2
98		Screen Fail		Ex 1
99	1099	Challenged	2
100	1100	Challenged	2
101		Screen Fail		Ex 22
102	1102	Challenged	2
103		Screen Fail		Ex 2
104	1104	Challenged	2
105		Screen Fail		Ex 21
106		Screen Fail		Ex 21
COUNTS
		Challenged	47
		Confirmed	5
		Pending	1
		Screen Fail	53	No consent	12
		TOTAL	106
		Cohort 1	24
		Cohort 2	23
