# Supplementary material for: A Phase 2a randomized, single-center, double-blind, placebo-controlled study to evaluate the safety and preliminary efficacy of oral iOWH032 against cholera diarrhea in a controlled human infection model
Source: PLoS Negl Trop Dis. 2021 Nov 18;15(11):e0009969. doi: 10.1371/journal.pntd.0009969 (PMC8639072; doi:10.1371/journal.pntd.0009969)
Supplement: S3 Dataset — (XLSX) [file pntd.0009969.s011.xlsx]

## Sheet: PK_output
			iOWH032 ng/ml
	Subject_ID (Listing 16.2.9)	Subject_ID (PK report)	Post dose #1	Post dose #9	Output_rate (ml/hr)
	1070	2007	277	3010	86.2582
	1015	1003	352	2610	13.5693
	1018	1021	548	2680	84.4641
	1077	2028	606	2140	5.27661
	1055	1023	848	3440	24.6366
	1048	2006	851	3740	32.3293
	1087	2029	1160	2290	13.1221
	1043	2021	1290	3320	56.6835
	1053	2001	1450	3700	118.957
	1014	1007	1530	3000	9.48603
	1071	1025	1920	4990	13.9538
	1099	2031	2010	2170	112.567			post dose 1	post dose 9
	1029	1011	2240	2110	92.4701		RSQ	0.0898492	0.154996
	1050	2025	2440	5750	6.60775		Correlation coefficient	-0.299749	-0.393695
	1062	2002	2980	4830	29.3023		Pearson	-0.299749	-0.393695
	1058	1015	3370	1890	43.1931
	1003	1009	3820	8440	37.432
	1028	1027	4040	4580	1.93659
	1064	2022	4480	8050	1.96319
	1009	1002	4570	9230	7.7613
