# Supplementary material for: A Phase 2a randomized, single-center, double-blind, placebo-controlled study to evaluate the safety and preliminary efficacy of oral iOWH032 against cholera diarrhea in a controlled human infection model
Source: PLoS Negl Trop Dis. 2021 Nov 18;15(11):e0009969. doi: 10.1371/journal.pntd.0009969 (PMC8639072; doi:10.1371/journal.pntd.0009969)
Supplement: S4 Dataset — (XLSX) [file pntd.0009969.s012.xlsx]

## Sheet: S1_Fig_Closed_Loop
	[1,2]
	Vehicle (DMSO)								iOWH032 100 ug/loop
	Animal No.	Loop 1 Cholera toxin			Loop 2 PBS				Animal No.	Loop 1 Cholera toxin			Loop 2 PBS
		Weight (g)	Length (cm)	W/L (g/cm)	Weight (g)	Length (cm)	W/L (g/cm)			Weight (g)	Length (cm)	W/L (g/cm)	Weight (g)	Length (cm)	W/L (g/cm)
	1	0.181	2.525	0.0716832	0.111	2.065	0.053753		71	0.124	2.7	0.0459259	0.11	2.35	0.0468085
	2	0.486	2.321	0.209393	0.127	2.378	0.0534062		72	0.165	2.274	0.0725594	0.106	1.859	0.0570199
	3	0.544	2.494	0.218123	0.109	2.279	0.047828		73	0.186	2.979	0.0624371	0.1	2.163	0.0462321
	4	1.187	2.721	0.436237	0.142	2.376	0.0597643		74	0.2	2.923	0.0684229	0.151	2.562	0.0589383
	5	0.385	2.61	0.14751	0.115	2.56	0.0449219		75	0.145	3.194	0.0453976	0.097	2.227	0.0435564
	6	0.378	3.133	0.120651	0.1	2.249	0.0444642		76	0.137	2.713	0.0504976	0.108	2.152	0.0501859
	7	0.518	2.833	0.182845	0.153	2.783	0.0549766		77	0.148	3.143	0.0470888	0.119	2.262	0.0526083
	8	0.518	2.215	0.23386	0.087	1.42	0.0612676		78	0.205	3.675	0.0557823	0.139	3.443	0.0403718
	9	1.226	3.524	0.3479	0.113	2.498	0.0452362		79	0.476	3.224	0.147643	0.14	3.384	0.0413712
	10	0.573	2.232	0.25672	0.15	3.048	0.0492126		80	0.193	3.683	0.0524029	0.121	2.829	0.0427713
	Mean			0.222492			0.0514831		Mean			0.0648157			0.0479864
												90.1588	% Inhibition
												P<0.001	Dunnet test
		Vehicle (DMSO)		iOWH032 100 μg
		CTX	PBS	CTX	PBS
	mean	0.222492	0.0514831	0.0648157	0.0479864
	Std Dev	0.10709	0.00610304	0.0306009	0.00650453

## Sheet: S2_Fig_Cecectomized_rat
	[3]
		Animal number	Hours post dose
			1	2	3	4	5	6	7	8		Total Fecal Output Index	% Vehicle	% Reduction
	Vehicle (PBS)	1001	0	0	0	0	0	0	0	0
	Vehicle (PBS)	1002	0	0	0	8	2	40	0	32
	Vehicle (PBS)	1003	0	24	44	34	12	0	0	0
	Vehicle (PBS)	1004	4	10	0	9	44	12	0	2
	Vehicle (PBS)	1005	2	0	0	0	0	0	0	0
	Vehicle (PBS)	1006	0	0	0	0	0	0	0	0
		avg FOI	1	5.66667	7.33333	8.5	9.66667	8.66667	0	5.66667		46.5	100
		sd	1.67332	9.83192	17.9629	13.1719	17.4547	16.0831	0	12.9254
	cumulative FOI	Vehicle (PBS)	1	6.66667	14	22.5	32.1667	40.8333	40.8333	46.5
	iOWH032, 5 mg/kg	1013	2	0	0	0	0	0	0	0
	iOWH032, 5 mg/kg	1014	0	0	0	0	0	0	0	0
	iOWH032, 5 mg/kg	1015	16	0	2	6	2	0	0	8
	iOWH032, 5 mg/kg	1016	2	28	0	0	0	3	0	0
	iOWH032, 5 mg/kg	1017	4	0	0	0	0	0	0	0
	iOWH032, 5 mg/kg	1018	6	0	0	10	0	0	0	0
		avg FOI	5	4.66667	0.333333	2.66667	0.333333	0.5	0	1.33333		14.8333	31.8996	68.1004
		sd	5.76194	11.431	0.816497	4.32049	0.816497	1.22474	0	3.26599
	cumulative FOI	iOWH032, 5 mg/kg	5	9.66667	10	12.6667	13	13.5	13.5	14.8333

## Sheet: References
	References
	1. Muanprasat C, Sonawane ND, Salinas D, Taddei A, Galietta LJ, Verkman AS. Discovery of glycine hydrazide pore-occluding CFTR inhibitors: mechanism, structure-activity analysis, and in vivo efficacy. J Gen Physiol. 2004 Aug;124(2):125-37. doi: 10.1085/jgp.200409059. PMID: 15277574; PMCID: PMC2229623.
	2. Hitotsubashi S, Fujii Y, Yamanaka H, Okamoto K. Some properties of purified Escherichia coli heat-stable enterotoxin II. Infect Immun. 1992 Nov;60(11):4468-74. doi: 10.1128/iai.60.11.4468-4474.1992. PMID: 1398961; PMCID: PMC258190.
	3. Fondacaro JD, Kolpak DC, Burnham DB, McCafferty GP. Cecectomized rat. A model of experimental secretory diarrhea in conscious animals. J Pharmacol Methods. 1990 Aug;24(1):59-71. doi: 10.1016/0160-5402(90)90050-u. PMID: 2214801.
